# Supplementary material for: A green approach of vat dyeing of cotton fabric with natural reducing agents
Source: Heliyon. 2023 Sep 1;9(9):e19663. doi: 10.1016/j.heliyon.2023.e19663 (PMC10558897; doi:10.1016/j.heliyon.2023.e19663)
Supplement: Multimedia component 1 [file mmc1.xlsx]

## Sheet: Sheet1
Name	L*	a*	b*	C*	h°		L*	a*	b*	C*	h°		L*	a*	b*	C*	h°
RH2 (Std)	54.59	42.38	2.2	42.44	2.97	F11-10(TPL4)	56.92	39.88	4.61	40.15	6.6	A -10	59.95	41.43	13.26	43.5	17.74
Name	DEcmc	DE*	DL*	Da*	Db*	DC*	DH*	MI-(1,2)	MI-(1,3)	%STR-SUM	L*	a*	b*	C*	h°	X	Y	Z		DE*	DL*	Da*	Db*	DC*	DH*				%STR-SUM	L*	a*	b*	C*	h°	X	Y	Z		DE*	DL*	Da*	Db*	DC*	DH*				%STR-SUM	L*
RCA-01	1.79	3.81	-3.08 D	1.56 R	1.62 Y	1.67 B	1.51 Y	0.36	0.6	129.86	51.51	43.94	3.82	44.11	4.97	28.496	19.71	19.133	F11-10(TPL4)	1.83	3.77	-2.95 D	1.37 R	1.90 Y	1.61 B	1.70 Y			129.86	53.97	41.25	6.51	41.76	8.97	33.486	21.947	12.19	A -10	1.8	3.86	-2.76 D	1.69 R	2.11 Y	2.27 B	1.46 Y			129.86	57.19
RCA-02	1.9	3.92	-3.24 D	1.04 R	1.94 Y	1.18 B	1.86 Y	0.39	0.55	130.88	51.35	43.43	4.15	43.63	5.45	28.188	19.569	18.828	F11-10(TPL4)	1.95	3.9	-3.17 D	0.73 R	2.15 Y	1.02 B	2.03 Y			130.88	53.75	40.61	6.76	41.17	9.45	33.022	21.741	11.99	A -10	1.94	3.99	-2.96 D	1.30 R	2.34 Y	1.99 B	1.79 Y			130.88	56.98
RCA-03	3.16	6.29	-5.11 D	0.79 R	3.57 Y	1.11 B	3.48 Y	0.48	0.75	152.69	49.47	43.17	5.77	43.56	7.62	26.131	17.982	16.484	F11-10(TPL4)	3.32	6.39	-5.03 D	0.46 R	3.91 Y	1.08 B	3.78 Y			152.69	51.89	40.34	8.52	41.23	11.93	30.674	20.047	10.484	A -10	3.19	6.33	-4.76 D	1.34 R	3.94 Y	2.60 B	3.25 Y			152.69	55.18
RCA-04	1	2.29	2.05 L	-1.00 G	-0.06 B	-1.00 D	-0.01	0.3	0.4	85.46	56.64	41.38	2.14	41.44	2.96	33.789	24.558	25.023	F11-10(TPL4)	0.92	2.13	2.01 L	-0.70 G	-0.04 B	-0.70 D	0.04 Y			85.46	58.93	39.18	4.58	39.45	6.66	39.472	26.955	15.872	A -10	0.89	2.13	1.91 L	-0.87 G	-0.40 B	-0.95 D	-0.12 B			85.46	61.86
RPA-01	0.83	1.34	-0.16 D	0.03 R	1.33 Y	0.12 B	1.33 Y	0.29	0.16	103.52	54.43	42.42	3.54	42.57	4.76	31.418	22.382	21.98	F11-10(TPL4)	1.02	1.58	-0.08 D	0.19 R	1.57 Y	0.40 B	1.53 Y			103.52	56.84	40.08	6.18	40.55	8.77	36.874	24.759	13.961	A -10	0.89	1.38	-0.08 D	0.17 R	1.37 Y	0.59 B	1.24 Y			103.52	59.87
RPA-02	1.91	3.82	-2.80 D	1.31 R	2.24 Y	1.48 B	2.13 Y	0.42	0.62	128.12	51.78	43.7	4.44	43.92	5.8	28.737	19.953	19.06	F11-10(TPL4)	2.01	3.83	-2.70 D	1.01 R	2.52 Y	1.36 B	2.35 Y			128.12	54.23	40.9	7.13	41.51	9.89	33.705	22.188	12.133	A -10	2.01	3.99	-2.48 D	1.56 R	2.71 Y	2.36 B	2.05 Y			128.12	57.47
RPA-03	1.4	2.87	-2.17 D	1.14 R	1.50 Y	1.24 B	1.42 Y	0.35	0.51	120.71	52.42	43.52	3.71	43.68	4.87	29.4	20.519	20.006	F11-10(TPL4)	1.43	2.81	-2.11 D	0.83 R	1.66 Y	1.05 B	1.53 Y			120.71	54.81	40.72	6.27	41.2	8.76	34.397	22.746	12.74	A -10	1.46	3.01	-1.91 D	1.35 R	1.89 Y	1.88 B	1.36 Y			120.71	58.04
RPA-04	1.37	3.12	3.00 L	-0.85 G	0	-0.85 D	0.04 Y	0.48	0.33	80.37	57.59	41.54	2.2	41.59	3.03	35.016	25.532	25.997	F11-10(TPL4)	1.32	3.06	3.03 L	-0.40 G	0.14 Y	-0.38 D	0.18 Y			80.37	59.95	39.49	4.75	39.77	6.86	41.03	28.072	16.485	A -10	1.26	3.01	2.87 L	-0.87 G	-0.30 B	-0.92 D	-0.02 B			80.37	62.81
RWM-01	1.76	3.65	-2.94 D	1.20 R	1.80 Y	1.33 B	1.71 Y	0.34	0.54	128.31	51.65	43.58	4.01	43.77	5.25	28.56	19.834	19.164	F11-10(TPL4)	1.81	3.63	-2.84 D	0.97 R	2.03 Y	1.24 B	1.88 Y			128.31	54.08	40.85	6.64	41.39	9.24	33.507	22.051	12.209	A -10	1.81	3.73	-2.66 D	1.36 R	2.23 Y	2.01 B	1.67 Y			128.31	57.29
RWM-02	1.71	3.38	-2.67 D	0.61 R	1.98 Y	0.75 B	1.93 Y	0.32	0.44	125.18	51.92	42.99	4.19	43.2	5.56	28.71	20.075	19.313	F11-10(TPL4)	1.8	3.41	-2.61 D	0.35 R	2.17 Y	0.65 B	2.10 Y			125.18	54.31	40.24	6.78	40.8	9.56	33.615	22.266	12.292	A -10	1.76	3.44	-2.45 D	0.87 R	2.26 Y	1.55 B	1.86 Y			125.18	57.5
RWM-03	2.48	5.05	-4.21 D	0.93 R	2.62 Y	1.14 B	2.54 Y	0.52	0.67	141.2	50.37	43.32	4.83	43.58	6.36	27.111	18.733	17.664	F11-10(TPL4)	2.54	5.04	-4.18 D	0.43 R	2.78 Y	0.84 B	2.69 Y			141.2	52.74	40.32	7.4	40.99	10.4	31.691	20.809	11.252	A -10	2.52	5.13	-3.90 D	1.36 R	3.04 Y	2.29 B	2.42 Y			141.2	56.05
RWM-04	1.47	3.4	2.72 L	-2.03 G	-0.17 B	-2.03 D	-0.07 B	0.37	0.68	80.51	57.31	40.36	2.03	40.41	2.88	34.316	25.237	25.796	F11-10(TPL4)	1.34	3.12	2.62 L	-1.68 G	-0.22 B	-1.69 D	-0.03 B			80.51	59.54	38.21	4.39	38.46	6.55	40.014	27.618	16.349	A -10	1.33	3.18	2.43 L	-1.90 G	-0.78 B	-2.04 D	-0.17 B			80.51	62.38
Name	L*	a*	b*	C*	h°		L*	a*	b*	C*	h°		L*	a*	b*	C*	h°
BH2 (Std)	42.4	-0.45	-29.38	29.38	269.12	F11-10(TPL4)	40.05	-1.24	-34.47	34.49	267.94	A -10	39.44	-10.01	-33.29	34.77	253.26
Name	DEcmc	DE*	DL*	Da*	Db*	DC*	DH*	MI-(1,2)	MI-(1,3)	%STR-SUM	L*	a*	b*	C*	h°	X	Y	Z		DE*	DL*	Da*	Db*	DC*	DH*				%STR-SUM	L*	a*	b*	C*	h°	X	Y	Z		DE*	DL*	Da*	Db*	DC*	DH*				%STR-SUM	L*
BPA-01	2.47	4.91	2.59 L	-0.28 G	-4.15 B	4.16 B	-0.20 G	0.99	2.05	88.82	44.99	-0.73	-33.53	33.54	268.75	13.667	14.536	35.782	F11-10(TPL4)	2.61	5.5	2.17 L	-0.32 G	-5.04 B	5.05 B	-0.13 G			88.82	42.22	-1.56	-39.52	39.55	267.75	12.887	12.642	22.451	A -10	2.72	5.73	2.04 L	-2.10 G	-4.92 B	5.33 B	-0.56 G			88.82	41.48
BPA-02	2.57	5.1	1.27 L	0.28 R	-4.93 B	4.93 B	0.33 R	1.19	2.45	97.07	43.67	-0.17	-34.31	34.31	269.71	12.878	13.61	34.63	F11-10(TPL4)	2.83	6.06	0.76 L	0.24 R	-6.01 B	6.00 B	0.42 R			97.07	40.81	-0.99	-40.48	40.49	268.59	12.051	11.746	21.752	A -10	2.84	6.12	0.65 L	-1.94 G	-5.77 B	6.08 B	-0.18 G			97.07	40.09
BPA-03	2.64	5.16	0.92 L	0.74 R	-5.03 B	5.02 B	0.76 R	1.18	2.39	97.85	43.32	0.29	-34.4	34.4	270.48	12.72	13.371	34.244	F11-10(TPL4)	2.9	6.15	0.43 L	0.68 R	-6.09 B	6.08 B	0.83 R			97.85	40.47	-0.56	-40.56	40.57	269.22	11.902	11.538	21.52	A -10	2.76	5.96	0.34 L	-1.45 G	-5.77 B	5.95 B	0.25 R			97.85	39.78
BPA-04	2.79	5.32	4.47 L	-1.32 G	-2.56 B	2.61 B	-1.22 G	0.74	1.15	77.02	46.87	-1.77	-31.94	31.99	266.83	14.8	15.92	37.07	F11-10(TPL4)	2.7	5.31	4.13 L	-1.05 G	-3.17 B	3.21 B	-0.90 G			77.02	44.18	-2.29	-37.64	37.71	266.52	14.121	13.963	23.182	A -10	2.83	5.6	4.04 L	-2.13 G	-3.25 B	3.74 B	-1.04 G			77.02	43.47
BWM-1	2.48	4.92	1.12 L	0.12 R	-4.79 B	4.79 B	0.18 R	1.18	2.43	98.46	43.52	-0.33	-34.17	34.17	269.45	12.757	13.508	34.329	F11-10(TPL4)	2.74	5.89	0.61 L	0.09 R	-5.86 B	5.85 B	0.28 R			98.46	40.66	-1.14	-40.33	40.34	268.37	11.935	11.654	21.562	A -10	2.8	6.04	0.50 L	-2.06 G	-5.65 B	6.01 B	-0.32 G			98.46	39.93
BWM-2	2.35	4.64	0.31 L	0.42 R	-4.61 B	4.60 B	0.45 R	1.13	2.32	102.83	42.71	-0.03	-33.99	33.99	269.94	12.285	12.963	33.151	F11-10(TPL4)	2.64	5.65	-0.17 D	0.38 R	-5.63 B	5.62 B	0.54 R			102.83	39.87	-0.86	-40.1	40.11	268.77	11.483	11.176	20.829	A -10	2.61	5.65	-0.27 D	-1.69 G	-5.38 B	5.64 B	-0.06 G			102.83	39.17
BWM-3	2.46	4.83	-0.10 D	0.59 R	-4.79 B	4.78 B	0.62 R	1.17	2.46	106.19	42.3	0.14	-34.17	34.17	270.23	12.054	12.693	32.765	F11-10(TPL4)	2.77	5.9	-0.59 D	0.52 R	-5.85 B	5.83 B	0.68 R			106.19	39.45	-0.71	-40.32	40.33	268.99	11.246	10.926	20.598	A -10	2.71	5.85	-0.69 D	-1.66 G	-5.57 B	5.81 B	0.01			106.19	38.75
BWM-4	2.33	4.1	3.50 L	-1.69 G	-1.29 B	1.36 B	-1.64 G	0.52	0.78	82.75	45.9	-2.14	-30.67	30.74	266	14.063	15.196	34.787	F11-10(TPL4)	2.13	3.92	3.27 L	-1.40 G	-1.65 B	1.73 B	-1.31 G			82.75	43.31	-2.64	-36.12	36.22	265.82	13.459	13.368	21.735	A -10	2.25	4.24	3.18 L	-2.10 G	-1.87 B	2.42 B	-1.43 G			82.75	42.61
BCA-01	3.53	6.73	-1.84 D	1.60 R	-6.27 B	6.29 B	1.54 R	1.54	3.29	120.3	40.56	1.15	-35.65	35.67	271.85	11.145	11.59	31.669	F11-10(TPL4)	3.96	8.18	-2.48 D	1.45 R	-7.66 B	7.64 B	1.56 R			120.3	37.57	0.21	-42.13	42.14	270.29	10.255	9.847	19.949	A -10	3.66	7.77	-2.56 D	-1.47 G	-7.19 B	7.31 B	0.60 R			120.3	36.87
BCA-02	3.69	7	-2.39 D	1.76 R	-6.34 B	6.36 B	1.68 R	1.54	3.38	125.76	40.01	1.31	-35.71	35.74	272.1	10.847	11.257	31.049	F11-10(TPL4)	4.11	8.45	-3.03 D	1.59 R	-7.72 B	7.70 B	1.69 R			125.76	37.02	0.35	-42.19	42.2	270.48	9.962	9.547	19.557	A -10	3.81	8.03	-3.11 D	-1.41 G	-7.27 B	7.37 B	0.68 R			125.76	36.32
BCA-03	2.9	5.67	-1.63 D	0.82 R	-5.37 B	5.37 B	0.83 R	1.32	2.96	121.26	40.76	0.37	-34.75	34.75	270.61	11.161	11.718	31.283	F11-10(TPL4)	3.32	6.96	-2.20 D	0.76 R	-6.56 B	6.54 B	0.91 R			121.26	37.84	-0.48	-41.03	41.03	269.34	10.323	10	19.672	A -10	3.28	6.98	-2.32 D	-1.90 G	-6.31 B	6.59 B	0			121.26	37.12
BCA-04	1.98	3.75	2.14 L	-0.99 G	-2.92 B	2.94 B	-0.90 G	0.82	1.5	91.5	44.54	-1.45	-32.29	32.33	267.44	13.253	14.213	34.239	F11-10(TPL4)	1.98	4.1	1.76 L	-0.79 G	-3.61 B	3.65 B	-0.63 G			91.5	41.81	-2.03	-38.08	38.14	266.95	12.543	12.376	21.437	A -10	2.22	4.59	1.66 L	-2.19 G	-3.67 B	4.16 B	-0.98 G			91.5	41.09
Name	360	370	380	390	400	410	420	430	440	450	460	470	480	490	500	510	520	530	540	550	560	570	580	590	600	610	620	630	640	650	660	670	680	690	700	710	720	730	740	750
BH2 (Std)	2.84	2.269	1.811	1.501	1.225	1.004	0.873	0.817	0.811	0.854	0.947	1.078	1.246	1.451	1.704	2.005	2.357	2.75	3.156	3.564	3.962	4.361	4.726	5.03	5.259	5.433	5.566	5.617	5.557	5.441	5.337	5.267	5.213	5.176	5.058	4.87	4.656	4.423	4.224	4.095
BPA-01	2.213	1.721	1.336	1.085	0.856	0.676	0.576	0.54	0.546	0.589	0.67	0.78	0.92	1.088	1.301	1.56	1.877	2.251	2.662	3.097	3.556	4.011	4.411	4.732	4.973	5.139	5.244	5.275	5.206	5.073	4.939	4.837	4.758	4.675	4.528	4.294	4.06	3.81	3.621	3.497
BPA-02	2.37	1.84	1.421	1.154	0.908	0.717	0.611	0.573	0.58	0.628	0.717	0.836	0.989	1.173	1.407	1.692	2.048	2.47	2.94	3.439	3.958	4.475	4.918	5.267	5.524	5.687	5.776	5.776	5.687	5.515	5.353	5.229	5.116	4.994	4.83	4.594	4.316	4.04	3.819	3.688
BPA-03	2.421	1.862	1.434	1.166	0.915	0.723	0.619	0.582	0.592	0.642	0.735	0.859	1.019	1.207	1.448	1.741	2.107	2.544	3.025	3.54	4.07	4.588	5.03	5.361	5.591	5.731	5.803	5.785	5.66	5.482	5.321	5.176	5.058	4.925	4.752	4.516	4.251	3.986	3.783	3.667
BPA-04	1.995	1.559	1.215	0.995	0.79	0.63	0.543	0.511	0.519	0.554	0.621	0.712	0.825	0.966	1.149	1.374	1.65	1.973	2.33	2.705	3.094	3.477	3.819	4.08	4.267	4.406	4.493	4.504	4.452	4.344	4.235	4.156	4.095	4.025	3.911	3.739	3.54	3.339	3.186	3.097
BWM-1	2.426	1.886	1.457	1.182	0.929	0.733	0.625	0.585	0.591	0.639	0.728	0.848	1.002	1.187	1.422	1.708	2.064	2.486	2.961	3.466	3.996	4.522	4.98	5.329	5.591	5.776	5.867	5.867	5.776	5.617	5.449	5.313	5.198	5.087	4.911	4.662	4.383	4.105	3.873	3.731
BWM-2	2.547	1.972	1.528	1.243	0.982	0.778	0.668	0.626	0.634	0.684	0.78	0.907	1.071	1.266	1.512	1.815	2.19	2.639	3.136	3.667	4.219	4.758	5.236	5.608	5.858	6.029	6.117	6.107	5.99	5.812	5.617	5.466	5.345	5.213	5.023	4.771	4.487	4.198	3.967	3.841
BWM-3	2.612	2.028	1.569	1.274	1.004	0.793	0.679	0.638	0.647	0.7	0.799	0.93	1.098	1.3	1.554	1.865	2.253	2.718	3.23	3.779	4.344	4.918	5.401	5.776	6.039	6.219	6.312	6.312	6.198	6.009	5.812	5.669	5.549	5.433	5.236	4.966	4.669	4.372	4.141	4.001
BWM-4	2.18	1.719	1.35	1.112	0.893	0.722	0.626	0.592	0.598	0.634	0.703	0.797	0.916	1.062	1.253	1.488	1.774	2.107	2.468	2.843	3.23	3.621	3.967	4.251	4.475	4.638	4.752	4.81	4.778	4.688	4.594	4.534	4.498	4.44	4.349	4.177	3.972	3.752	3.564	3.458
BCA-01	2.926	2.247	1.721	1.388	1.075	0.837	0.713	0.67	0.683	0.743	0.854	1.003	1.194	1.425	1.716	2.078	2.53	3.081	3.701	4.366	5.044	5.713	6.302	6.737	7.031	7.214	7.295	7.254	7.07	6.784	6.53	6.323	6.137	5.942	5.669	5.321	4.959	4.625	4.377	4.246
BCA-02	3.022	2.307	1.765	1.422	1.109	0.869	0.743	0.698	0.71	0.77	0.883	1.037	1.234	1.474	1.778	2.16	2.639	3.216	3.86	4.54	5.244	5.942	6.541	6.993	7.308	7.49	7.605	7.576	7.391	7.122	6.845	6.666	6.496	6.312	6.078	5.749	5.369	5.001	4.739	4.588
BCA-03	2.958	2.269	1.744	1.412	1.106	0.871	0.746	0.699	0.707	0.762	0.866	1.009	1.193	1.418	1.7	2.053	2.495	3.025	3.613	4.24	4.898	5.549	6.117	6.541	6.857	7.083	7.227	7.254	7.161	6.955	6.772	6.643	6.541	6.409	6.198	5.886	5.524	5.161	4.891	4.732
BCA-04	2.368	1.843	1.439	1.177	0.935	0.745	0.641	0.602	0.609	0.649	0.727	0.831	0.966	1.13	1.344	1.607	1.93	2.313	2.734	3.176	3.642	4.1	4.504	4.83	5.066	5.236	5.345	5.385	5.321	5.198	5.08	4.994	4.911	4.837	4.707	4.487	4.251	4.006	3.814	3.692
RH2 (Std)	2.659	2.299	1.945	1.617	1.35	1.191	1.105	1.09	1.158	1.31	1.553	1.88	2.297	2.747	3.186	3.493	3.56	3.394	3.11	2.734	2.255	1.713	1.2	0.782	0.477	0.276	0.156	0.094	0.064	0.05	0.043	0.04	0.039	0.038	0.038	0.038	0.038	0.038	0.038	0.039
RPA-01	3.028	2.604	2.188	1.795	1.479	1.306	1.215	1.191	1.249	1.391	1.628	1.954	2.376	2.837	3.289	3.6	3.658	3.489	3.183	2.785	2.285	1.725	1.197	0.771	0.467	0.271	0.156	0.096	0.067	0.052	0.045	0.041	0.039	0.037	0.036	0.036	0.035	0.035	0.035	0.035
RPA-02	3.692	3.203	2.69	2.199	1.811	1.601	1.494	1.469	1.543	1.72	2.014	2.421	2.955	3.536	4.095	4.475	4.546	4.322	3.934	3.443	2.826	2.136	1.482	0.953	0.58	0.338	0.194	0.116	0.078	0.059	0.049	0.044	0.041	0.038	0.037	0.036	0.035	0.035	0.034	0.035
RPA-03	3.435	2.97	2.493	2.038	1.679	1.481	1.38	1.357	1.431	1.605	1.886	2.273	2.771	3.318	3.851	4.219	4.289	4.095	3.735	3.275	2.697	2.04	1.418	0.916	0.559	0.325	0.185	0.11	0.072	0.054	0.045	0.04	0.037	0.035	0.033	0.033	0.032	0.032	0.031	0.032
RPA-04	2.273	1.954	1.639	1.345	1.11	0.979	0.913	0.9	0.95	1.066	1.256	1.513	1.844	2.207	2.558	2.807	2.86	2.734	2.5	2.197	1.808	1.366	0.946	0.604	0.359	0.201	0.112	0.068	0.047	0.038	0.033	0.031	0.03	0.029	0.029	0.029	0.028	0.029	0.029	0.029
RWM-01	3.671	3.186	2.672	2.179	1.788	1.575	1.469	1.447	1.525	1.709	2.009	2.417	2.952	3.536	4.09	4.475	4.558	4.344	3.967	3.477	2.86	2.158	1.495	0.96	0.585	0.343	0.199	0.122	0.083	0.063	0.053	0.047	0.044	0.041	0.04	0.038	0.037	0.037	0.036	0.036
RWM-02	3.629	3.136	2.634	2.154	1.774	1.567	1.462	1.439	1.515	1.692	1.98	2.376	2.888	3.447	3.982	4.349	4.406	4.198	3.823	3.346	2.758	2.088	1.453	0.942	0.58	0.345	0.202	0.124	0.084	0.063	0.053	0.046	0.042	0.04	0.038	0.037	0.035	0.035	0.035	0.035
RWM-03	4.05	3.548	2.982	2.452	2.023	1.787	1.668	1.64	1.724	1.923	2.247	2.692	3.272	3.887	4.475	4.877	4.939	4.7	4.283	3.761	3.104	2.355	1.647	1.073	0.665	0.397	0.233	0.142	0.094	0.069	0.056	0.048	0.044	0.04	0.038	0.037	0.035	0.035	0.034	0.034
RWM-04	2.222	1.915	1.621	1.347	1.125	0.998	0.932	0.918	0.966	1.082	1.27	1.525	1.85	2.197	2.535	2.769	2.812	2.69	2.464	2.169	1.797	1.37	0.966	0.632	0.388	0.225	0.129	0.079	0.055	0.043	0.038	0.035	0.033	0.032	0.032	0.031	0.031	0.031	0.031	0.032
RCA-01	3.684	3.216	2.703	2.203	1.802	1.586	1.477	1.452	1.528	1.709	2.009	2.421	2.958	3.548	4.125	4.54	4.631	4.44	4.06	3.556	2.926	2.209	1.523	0.972	0.587	0.341	0.197	0.12	0.082	0.063	0.053	0.048	0.044	0.041	0.04	0.039	0.038	0.037	0.037	0.037
RCA-02	3.718	3.227	2.716	2.224	1.831	1.619	1.513	1.49	1.569	1.754	2.057	2.47	3.01	3.596	4.167	4.558	4.625	4.411	4.02	3.528	2.9	2.201	1.534	0.994	0.609	0.358	0.208	0.126	0.085	0.064	0.054	0.048	0.044	0.041	0.04	0.039	0.037	0.037	0.037	0.037
RCA-03	4.619	4.035	3.398	2.793	2.301	2.028	1.886	1.844	1.916	2.113	2.446	2.902	3.501	4.156	4.784	5.221	5.29	5.037	4.594	4.03	3.318	2.514	1.755	1.141	0.705	0.422	0.251	0.157	0.107	0.081	0.067	0.059	0.053	0.049	0.046	0.044	0.043	0.041	0.04	0.04
RCA-04	2.419	2.088	1.755	1.447	1.198	1.057	0.981	0.964	1.014	1.135	1.334	1.602	1.949	2.324	2.692	2.949	3.007	2.885	2.649	2.334	1.93	1.468	1.027	0.666	0.403	0.23	0.129	0.077	0.053	0.041	0.035	0.032	0.031	0.03	0.029	0.029	0.029	0.029	0.029	0.03
Name	360	370	380	390	400	410	420	430	440	450	460	470	480	490	500	510	520	530	540	550	560	570	580	590	600	610	620	630	640	650	660	670	680	690	700	710	720	730	740	750
BH STD=1.00%	2.213	1.751	1.378	1.127	0.902	0.72	0.616	0.571	0.568	0.603	0.675	0.774	0.9	1.053	1.248	1.481	1.765	2.09	2.439	2.798	3.159	3.528	3.846	4.095	4.283	4.411	4.487	4.493	4.434	4.327	4.23	4.146	4.1	4.05	3.967	3.814	3.638	3.466	3.318	3.216
BPA=01	2.261	1.732	1.336	1.079	0.847	0.666	0.569	0.535	0.543	0.588	0.671	0.782	0.922	1.093	1.312	1.58	1.909	2.297	2.723	3.179	3.65	4.11	4.522	4.83	5.058	5.198	5.267	5.236	5.102	4.946	4.797	4.662	4.564	4.469	4.333	4.141	3.915	3.705	3.532	3.42
BPA-02	1.507	1.177	0.918	0.747	0.595	0.473	0.404	0.379	0.383	0.411	0.465	0.538	0.63	0.743	0.885	1.061	1.271	1.51	1.767	2.028	2.291	2.547	2.769	2.943	3.063	3.136	3.169	3.156	3.091	2.997	2.917	2.857	2.818	2.769	2.703	2.602	2.482	2.361	2.273	2.218
BPA=03	1.678	1.306	1.022	0.833	0.663	0.527	0.452	0.423	0.427	0.459	0.519	0.6	0.704	0.829	0.985	1.177	1.408	1.674	1.962	2.259	2.563	2.862	3.127	3.325	3.462	3.556	3.596	3.58	3.509	3.405	3.307	3.23	3.176	3.123	3.037	2.908	2.76	2.617	2.507	2.439
BWM=01	1.599	1.242	0.964	0.782	0.619	0.487	0.415	0.389	0.393	0.425	0.486	0.566	0.668	0.792	0.947	1.137	1.364	1.624	1.906	2.194	2.489	2.777	3.034	3.237	3.376	3.462	3.509	3.493	3.42	3.325	3.234	3.163	3.107	3.056	2.988	2.868	2.729	2.59	2.479	2.408
BWM=02	2.232	1.708	1.315	1.059	0.826	0.645	0.549	0.517	0.528	0.575	0.662	0.778	0.923	1.099	1.323	1.595	1.93	2.326	2.758	3.216	3.684	4.151	4.558	4.87	5.095	5.236	5.298	5.259	5.131	4.973	4.817	4.688	4.582	4.487	4.349	4.167	3.939	3.739	3.568	3.451
BWM=03	1.573	1.217	0.945	0.766	0.605	0.477	0.407	0.381	0.386	0.417	0.475	0.552	0.65	0.768	0.916	1.099	1.32	1.573	1.849	2.133	2.424	2.708	2.961	3.156	3.296	3.387	3.428	3.417	3.343	3.247	3.153	3.085	3.028	2.973	2.894	2.785	2.646	2.514	2.413	2.344
BCA=01	1.723	1.324	1.026	0.832	0.658	0.519	0.443	0.416	0.422	0.457	0.521	0.606	0.713	0.843	1.006	1.205	1.446	1.724	2.023	2.332	2.646	2.958	3.234	3.439	3.588	3.692	3.739	3.731	3.663	3.568	3.477	3.398	3.343	3.293	3.216	3.094	2.946	2.796	2.672	2.597
BCA=02	1.694	1.314	1.026	0.836	0.667	0.532	0.456	0.428	0.431	0.463	0.524	0.605	0.707	0.832	0.992	1.186	1.418	1.687	1.975	2.267	2.568	2.86	3.123	3.321	3.458	3.548	3.588	3.58	3.509	3.409	3.321	3.251	3.193	3.143	3.069	2.946	2.801	2.657	2.544	2.473
BCA=03	1.735	1.345	1.05	0.855	0.683	0.545	0.468	0.439	0.442	0.476	0.539	0.624	0.732	0.864	1.031	1.233	1.475	1.754	2.05	2.351	2.654	2.946	3.206	3.402	3.536	3.617	3.646	3.621	3.54	3.432	3.339	3.261	3.199	3.153	3.075	2.949	2.809	2.669	2.561	2.484
Name	360	370	380	390	400	410	420	430	440	450	460	470	480	490	500	510	520	530	540	550	560	570	580	590	600	610	620	630	640	650	660	670	680	690	700	710	720	730	740	750
RH STD=-1.00%	2.267	1.912	1.606	1.335	1.118	0.99	0.924	0.909	0.956	1.067	1.248	1.494	1.807	2.143	2.461	2.674	2.697	2.566	2.342	2.057	1.695	1.284	0.903	0.593	0.368	0.22	0.133	0.088	0.066	0.056	0.051	0.049	0.048	0.048	0.048	0.049	0.049	0.049	0.049	0.049
RPA=01	1.9	1.599	1.338	1.102	0.914	0.807	0.753	0.741	0.779	0.872	1.025	1.232	1.494	1.78	2.055	2.244	2.281	2.179	1.993	1.747	1.435	1.089	0.764	0.497	0.302	0.176	0.103	0.066	0.048	0.04	0.036	0.034	0.033	0.032	0.032	0.032	0.031	0.032	0.031	0.032
RPA=02	2.43	2.05	1.719	1.419	1.183	1.048	0.98	0.966	1.016	1.133	1.327	1.593	1.932	2.305	2.667	2.923	2.976	2.848	2.614	2.295	1.896	1.446	1.025	0.678	0.42	0.246	0.14	0.085	0.058	0.045	0.039	0.036	0.034	0.033	0.032	0.032	0.031	0.032	0.032	0.032
RPA=03	2.038	1.707	1.429	1.178	0.979	0.864	0.808	0.797	0.837	0.936	1.099	1.322	1.604	1.916	2.222	2.443	2.498	2.393	2.199	1.935	1.596	1.209	0.843	0.545	0.329	0.19	0.109	0.067	0.048	0.038	0.034	0.031	0.03	0.029	0.029	0.029	0.028	0.029	0.029	0.029
RWM=01	2.074	1.751	1.468	1.206	0.997	0.875	0.814	0.802	0.849	0.954	1.122	1.346	1.627	1.935	2.234	2.448	2.505	2.411	2.218	1.951	1.61	1.221	0.853	0.553	0.336	0.194	0.111	0.069	0.049	0.039	0.035	0.032	0.031	0.03	0.03	0.029	0.029	0.029	0.03	0.03
RWM=02	1.985	1.682	1.409	1.163	0.964	0.849	0.792	0.782	0.826	0.926	1.088	1.303	1.574	1.871	2.164	2.368	2.417	2.318	2.131	1.877	1.551	1.176	0.823	0.534	0.324	0.188	0.109	0.069	0.049	0.039	0.035	0.032	0.031	0.03	0.03	0.03	0.029	0.029	0.03	0.03
RWM=03	1.977	1.676	1.405	1.157	0.959	0.843	0.785	0.773	0.817	0.918	1.08	1.296	1.568	1.869	2.16	2.372	2.428	2.336	2.151	1.896	1.566	1.188	0.83	0.537	0.324	0.186	0.106	0.066	0.046	0.037	0.032	0.03	0.029	0.028	0.028	0.027	0.027	0.027	0.028	0.028
RCA=01	2.177	1.831	1.534	1.265	1.05	0.922	0.856	0.842	0.89	1.004	1.186	1.43	1.739	2.079	2.408	2.641	2.695	2.585	2.374	2.085	1.716	1.302	0.912	0.593	0.36	0.208	0.118	0.073	0.051	0.04	0.036	0.033	0.032	0.031	0.031	0.031	0.03	0.031	0.031	0.031
RCA=02	2.083	1.758	1.469	1.212	1.005	0.883	0.823	0.81	0.854	0.958	1.13	1.361	1.655	1.977	2.291	2.516	2.573	2.47	2.265	1.995	1.644	1.245	0.87	0.564	0.341	0.197	0.112	0.069	0.048	0.038	0.033	0.031	0.029	0.029	0.028	0.028	0.028	0.028	0.028	0.029
RCA=03	2.203	1.863	1.562	1.291	1.075	0.95	0.886	0.873	0.918	1.027	1.207	1.45	1.758	2.097	2.432	2.677	2.747	2.644	2.441	2.154	1.787	1.359	0.953	0.618	0.373	0.213	0.12	0.073	0.051	0.04	0.035	0.033	0.031	0.03	0.03	0.03	0.03	0.03	0.03	0.03
Name	L*	a*	b*	C*	h°		L*	a*	b*	C*	h°		L*	a*	b*	C*	h°
RH STD=-1.00%	57.74	39.2	2.4	39.27	3.5	F11-10(TPL4)	59.98	37.33	4.8	37.64	7.33	A -10	62.67	38.24	12.57	40.25	18.2
Name	DEcmc	DE*	DL*	Da*	Db*	DC*	DH*	L*	a*	b*	C*	h°	X	Y	Z	Min WL	MI-(1,2)	MI-(1,3)		DEcmc	DE*	DL*	Da*	Db*	DC*	DH*	L*	a*	b*	C*	h°	X	Y	Z					DEcmc	DE*	DL*	Da*	Db*	DC*	DH*	L*	a*	b*	C*
RPA=01	1.17	2.52	2.30 L	-0.36 G	-0.96 B	-0.40 D	-0.94 B	60.04	38.84	1.44	38.87	2.12	37.372	28.17	29.242	515 15.61	0.17	0.22	F11-10(TPL4)	1.18	2.49	2.24 L	-0.25 G	-1.07 B	-0.37 D	-1.03 B	62.22	37.08	3.73	37.27	5.75	43.554	30.665	18.493				A -10	1.18	2.5	2.19 L	-0.42 G	-1.14 B	-0.74 D	-0.96 B	64.86	37.82	11.43	39.51
RPA=02	0.86	1.9	-1.19 D	1.40 R	-0.47 B	1.37 B	-0.55 B	56.55	40.6	1.93	40.64	2.72	33.457	24.468	25.062	520 12.78	0.43	0.42	F11-10(TPL4)	0.81	1.68	-1.24 D	0.99 R	-0.57 B	0.91 B	-0.68 B	58.75	38.32	4.23	38.55	6.31	38.932	26.758	15.881				A -10	0.87	1.87	-1.01 D	1.57 R	-0.14 B	1.45 B	-0.61 B	61.66	39.8	12.43	41.7
RPA=03	0.93	1.78	1.23 L	0.74 R	-1.05 B	0.68 B	-1.09 B	58.97	39.93	1.35	39.95	1.93	36.305	26.996	28.073	520 14.60	0.08	0.09	F11-10(TPL4)	0.98	1.78	1.20 L	0.71 R	-1.12 B	0.58 B	-1.19 B	61.18	38.04	3.69	38.22	5.54	42.333	29.454	17.761				A -10	0.98	1.74	1.26 L	0.72 R	-0.96 B	0.40 B	-1.14 B	63.93	38.96	11.6	40.65
RWM=01	0.82	1.56	1.08 L	0.62 R	-0.94 B	0.58 B	-0.97 B	58.82	39.82	1.46	39.85	2.1	36.081	26.838	27.832	520 14.57	0.13	0.09	F11-10(TPL4)	0.91	1.61	1.04 L	0.63 R	-1.06 B	0.51 B	-1.12 B	61.02	37.96	3.75	38.15	5.64	42.072	29.273	17.625				A -10	0.87	1.55	1.11 L	0.65 R	-0.86 B	0.36 B	-1.02 B	63.78	38.88	11.71	40.61
RWM=02	0.9	1.79	1.51 L	0.21 R	-0.95 B	0.16 B	-0.96 B	59.24	39.4	1.45	39.43	2.11	36.501	27.293	28.315	520 14.96	0.13	0.05	F11-10(TPL4)	0.95	1.81	1.45 L	0.25 R	-1.05 B	0.13 B	-1.07 B	61.43	37.58	3.75	37.77	5.7	42.55	29.745	17.914				A -10	0.94	1.79	1.47 L	0.23 R	-0.98 B	-0.07 D	-1.01 B	64.14	38.47	11.58	40.18
RWM=03	1.02	1.97	1.49 L	0.55 R	-1.16 B	0.49 B	-1.19 B	59.23	39.74	1.23	39.76	1.78	36.587	27.279	28.444	520 14.91	0.14	0.04	F11-10(TPL4)	1.11	2.01	1.44 L	0.59 R	-1.28 B	0.44 B	-1.34 B	61.42	37.91	3.52	38.08	5.31	42.647	29.733	18.004				A -10	1.09	1.95	1.49 L	0.57 R	-1.13 B	0.21 B	-1.25 B	64.16	38.8	11.44	40.45
RCA=01	0.9	1.68	0.26 L	1.31 R	-1.02 B	1.26 B	-1.08 B	58	40.51	1.38	40.53	1.96	35.235	25.963	26.963	520 13.79	0.21	0.31	F11-10(TPL4)	0.96	1.62	0.25 L	1.14 R	-1.13 B	1.01 B	-1.25 B	60.23	38.47	3.67	38.64	5.46	41.087	28.379	17.101				A -10	0.9	1.51	0.38 L	1.26 R	-0.74 B	0.98 B	-1.08 B	63.05	39.5	11.83	41.23
RCA=02	0.94	1.75	0.86 L	1.04 R	-1.10 B	0.99 B	-1.15 B	58.6	40.24	1.29	40.26	1.84	35.924	26.601	27.691	520 14.28	0.17	0.2	F11-10(TPL4)	1.01	1.73	0.83 L	0.92 R	-1.21 B	0.78 B	-1.31 B	60.81	38.25	3.59	38.42	5.36	41.865	29.036	17.541				A -10	0.98	1.66	0.93 L	1.02 R	-0.92 B	0.70 B	-1.18 B	63.6	39.25	11.65	40.94
RCA=03	0.94	1.79	-0.09 D	1.46 R	-1.03 B	1.41 B	-1.10 B	57.65	40.66	1.36	40.68	1.92	34.836	25.595	26.59	520 13.59	0.13	0.32	F11-10(TPL4)	0.99	1.72	-0.10 D	1.34 R	-1.08 B	1.21 B	-1.22 B	59.89	38.67	3.73	38.85	5.51	40.658	27.997	16.842				A -10	1.01	1.72	0.05 L	1.54 R	-0.76 B	1.25 B	-1.18 B	62.72	39.78	11.81	41.5
Name	L*	a*	b*	C*	h°		L*	a*	b*	C*	h°		L*	a*	b*	C*	h°
BH STD=1.00%	46.22	-1.28	-30.94	30.96	267.64	F11-10(TPL4)	43.67	-1.87	-36.41	36.46	267.06	A -10	43.01	-11.19	-35.26	36.99	252.39
Name	DEcmc	DE*	DL*	Da*	Db*	DC*	DH*	L*	a*	b*	C*	h°	X	Y	Z	Min WL	MI-(1,2)	MI-(1,3)		DEcmc	DE*	DL*	Da*	Db*	DC*	DH*	L*	a*	b*	C*	h°	X	Y	Z					DEcmc	DE*	DL*	Da*	Db*	DC*	DH*	L*	a*	b*	C*
BPA=01	1.83	3.49	-1.44 D	0.99 R	-3.02 B	3.00 B	1.06 R	44.77	-0.29	-33.96	33.96	269.51	13.589	14.381	35.824	620 8.03	0.7	1.6	F11-10(TPL4)	1.95	4.08	-1.71 D	0.75 R	-3.63 B	3.60 B	0.89 R	41.96	-1.13	-40.04	40.05	268.39	12.78	12.472	22.485				A -10	1.78	3.84	-1.76 D	-0.54 G	-3.37 B	3.38 B	0.48 R	41.25	-11.73	-38.63	40.37
BPA-02	2.33	4.86	4.86 L	-0.12 G	-0.09 B	0.09 B	-0.12 G	51.07	-1.4	-31.02	31.06	267.42	18.064	19.332	42.319	620 12.17	0.07	0.4	F11-10(TPL4)	2.41	4.88	4.88 L	-0.09 G	-0.03 B	0.03 B	-0.09 G	48.55	-1.96	-36.44	36.49	266.92	17.517	17.227	26.436				A -10	2.45	4.91	4.90 L	0.26 R	0.03 Y	-0.10 D	0.24 R	47.91	-10.93	-35.23	36.89
BPA=03	1.58	3.29	3.25 L	-0.07 G	-0.52 B	0.52 B	-0.04 G	49.47	-1.34	-31.45	31.48	267.56	16.801	17.976	40.326	620 11.01	0.07	0.05	F11-10(TPL4)	1.62	3.28	3.23 L	-0.10 G	-0.57 B	0.57 B	-0.07 G	46.89	-1.97	-36.98	37.03	266.95	16.197	15.939	25.217				A -10	1.63	3.26	3.23 L	-0.03 G	-0.50 B	0.49 B	0.12 R	46.23	-11.22	-35.76	37.48
BWM=01	1.9	3.94	3.74 L	0.22 R	-1.19 B	1.18 B	0.27 R	49.96	-1.05	-32.13	32.14	268.12	17.24	18.388	41.62	620 11.23	0.21	0.28	F11-10(TPL4)	1.93	3.93	3.69 L	0.09 R	-1.34 B	1.33 B	0.16 R	47.36	-1.78	-37.75	37.79	267.3	16.596	16.295	26.045				A -10	1.92	3.87	3.68 L	-0.05 G	-1.20 B	1.16 B	0.31 R	46.69	-11.24	-36.45	38.15
BWM=02	2.3	4.23	-1.55 D	1.53 R	-3.63 B	3.60 B	1.59 R	44.67	0.25	-34.57	34.57	270.42	13.605	14.308	36.157	620 7.99	0.84	1.9	F11-10(TPL4)	2.35	4.85	-1.83 D	1.18 R	-4.33 B	4.29 B	1.32 R	41.83	-0.7	-40.74	40.75	269.02	12.765	12.393	22.723				A -10	2.05	4.38	-1.88 D	-0.32 G	-3.94 B	3.86 B	0.85 R	41.13	-11.51	-39.2	40.85
BWM=03	2.04	4.26	4.15 L	-0.11 G	-0.96 B	0.96 B	-0.07 G	50.37	-1.38	-31.89	31.92	267.52	17.5	18.728	42.018	625 11.44	0.16	0.16	F11-10(TPL4)	2.09	4.24	4.09 L	-0.17 G	-1.09 B	1.10 B	-0.11 G	47.76	-2.04	-37.5	37.56	266.89	16.866	16.606	26.279				A -10	2.09	4.21	4.08 L	-0.24 G	-1.00 B	1.02 B	0.07 R	47.09	-11.43	-36.25	38.01
BCA=01	1.52	3.13	2.85 L	0.27 R	-1.26 B	1.25 B	0.32 R	49.07	-1.01	-32.2	32.22	268.21	16.556	17.651	40.379	625 10.66	0.24	0.4	F11-10(TPL4)	1.53	3.14	2.78 L	0.15 R	-1.45 B	1.45 B	0.22 R	46.45	-1.72	-37.86	37.9	267.4	15.899	15.605	25.281				A -10	1.51	3.06	2.77 L	-0.12 G	-1.30 B	1.27 B	0.27 R	45.78	-11.31	-36.55	38.26
BCA=02	1.55	3.22	3.19 L	0	-0.43 B	0.43 B	0.01	49.41	-1.28	-31.37	31.39	267.66	16.769	17.93	40.171	625 11.02	0.04	0.09	F11-10(TPL4)	1.59	3.21	3.18 L	-0.03 G	-0.45 B	0.45 B	0	46.85	-1.9	-36.86	36.91	267.06	16.175	15.905	25.117				A -10	1.6	3.21	3.19 L	0.08 R	-0.39 B	0.35 B	0.19 R	46.2	-11.11	-35.64	37.34
BCA=03	1.4	2.84	2.73 L	0.50 R	-0.62 B	0.60 B	0.52 R	48.95	-0.78	-31.56	31.57	268.59	16.501	17.55	39.663	620 10.89	0.09	0.13	F11-10(TPL4)	1.42	2.83	2.72 L	0.42 R	-0.66 B	0.64 B	0.45 R	46.39	-1.45	-37.07	37.1	267.76	15.9	15.559	24.815				A -10	1.45	2.85	2.75 L	0.53 R	-0.50 B	0.32 B	0.65 R	45.76	-10.66	-35.75	37.31
[truncated: 7 more columns]
